# Supplementary material for: Efficacy and safety of teneligliptin in patients with type 2 diabetes mellitus: a Bayesian network meta-analysis
Source: Front Endocrinol (Lausanne). 2023 Dec 18;14:1282584. doi: 10.3389/fendo.2023.1282584 (PMC10766708; doi:10.3389/fendo.2023.1282584)
Supplement: Supplementary file 1 [file Table_1.xlsx]

## Sheet: Table S1
Table S1 Characteristics of studies included in the network meta-analysis.
No.	Title	First Author	Publication Year	Study Design	Study Sites	Phase	Clinical Trial Registry	Therapy	Interventions		Background Therapy	Periods				Visits	Number of Patients			Mean Age (y)			Gender (Male/Female)			Disease	Duration of Diabetes (y)			Baseline Body Weight (kg)			Baseline BMI (kg/m2)			Baseline HbA1c (%)			Baseline FPG (mg/dL)			Inclusion Criteria	Exclusion criteria	Outcomes
									Experimental Group	Control Group		Screening	Placebo Run-in	Treatment	Observation		Experimental Group	Control Group	Total	Experimental Group	Control Group	Total	Experimental Group	Control Group	Total		Experimental Group	Control Group	Total	Experimental Group	Control Group	Total	Experimental Group	Control Group	Total	Experimental Group	Control Group	Total	Experimental Group	Control Group	Total			HbA1c	Patients achieving HbA1c < 7%	FPG	2h PPG	BW	BMI
1	Assessment of Effect of Teneligliptin Vs Metformin on Glycemic Control in Patients with Type 2 Diabetes Mellitus at a Tertiary Centre in Bihar	Uddesheya Kumar	2022	A prospective, randomized, active-controlled, parallel group, 12-week trial	1 site in India	N/A	None	Mono therapy	Teneligliptin 20 mg qd	Metformin 500mg qd	None			12 weeks		Week 0, 12	35	35	70	None	None	48.06 (10.25)	12/23	25/10	37/33	T2DM	None	None	None	None	None	None	26.1 (2.6)	27.6 (3.1)	None	7.9 (0.61)	7.80 (0.50)	None	163.5 (20.8)	168.3 (17.9)	None	(1) Type 2 diabetes mellitus patients aged >=18 to <=70 years inclusive of either sex (2) Patient with inadequate glycaemic control, HbA1c >7% to <=8.5% with diet and exercise therapy alone and treatment (3) Patient with ability to understand and provide written informed consent form	(1) Patients with type 1 diabetes, secondary diabetes, acute complications of diabetes (2) Pregnant or lactating women (3) Patients with hypertensive emergencies, unstable coronary heart disease, acute myocardial infarction, advanced kidney or liver failure, and cerebral stroke, severe infection etc. (4) Patients receiving treatment with systemic corticosteroids	Reported	Not Reported	Reported	Reported	Not Reported	Not Reported
2	Effectiveness and safety of teneligliptin added to patients with type 2 diabetes inadequately controlled by oral triple combination therapy: A multicentre, randomized, double-blind, and placebo-controlled study	Minyoung Lee	2022	A multicentre, prospective, randomized, double-blind, placebo-controlled, parallel-group, 24-week trial	multiple sites in Korea	Ⅳ	KCT0005169	Add on therapy	Teneligliptin 20 mg qd (12+12 weeks)	Placebo qd (12 weeks) + Teneligliptin 20 mg qd (12 weeks)	Metformin + SU + SGLT-2i	2 weeks		12+12 weeks		Week 0,6,12,18,24	51	48	99	60.6 (11.0)	60.8 (9.2)	60.7 (10.1)	36/15	28/20	64/35	T2DM	13.4 (7.1)	13.9 (6.6)	13.6 (6.9)	None	None	None	25.7 (4.0)	26.0 (3.6)	25.9 (3.8)	7.9 (0.6)	7.7 (0.5)	7.8 (0.6)	127 (25)	128 (28)	128 (26)	(1) Age over 18 years and less than 81 years (2) Patients with type 2 diabetes prescribed with triple combination of oral antidiabetic drugs more than 12 weeks with sufficient doses (metformin >= 1000mg/day, glimepiride >= 4 mg/day, gliclazide >= 60 mg/day, SGLT2 inhibitor with approved dose by Korea FDA) (3) Uncontrolled hyperglycemia with 7.1% <= HbA1c <= 9% at randomization period (4) Recommen…	(1) Type 1 diabetes, gestational diabetes, other than type 2 diabetes (2) Insulin treatment more than 1 week (not necessarily continuous use) prior to screening visit within 1 year (3) Hypersensitivity to teneligliptin tablet including main and other component (4) Use of DPP-4 inhibitor more than 1 week prior to screening visit within 3 months or discontinuation of DPP-4 inhibitor due to severe s…	Reported	Reported	Reported	Not Reported	Reported	Reported
3	Efficacy and safety of teneligliptin added to metformin in Chinese patients with type 2 diabetes mellitus inadequately controlled with metformin: A phase 3, randomized, double-blind, placebo-controlled study	Linong Ji	2021a	A multicentre, randomized, double-blind, placebo-controlled, parallel-group, 24-week trial	51 sites in China	Ⅲ	NCT02924064	Add on therapy	Teneligliptin 20 mg qd	Placebo qd	Metformin >=1000mg/d + Diet & Exercise	2 weeks	2 weeks	24 weeks	2 weeks	Week 0, 4, 8, 12, 16, 20, 24, 26	122	124	246	56.0 (9.8)	54.7 (10.1)	None	81/41	67/57	148/98	T2DM	5.05 (3.90)	5.41 (4.22)	None	72.51 (12.48)	71.87 (11.38)	None	26.00 (3.15)	26.19 (3.22)	None	7.90 (0.68)	7.87 (0.72)	None	164.5 (35.8)	170.8 (35.3)	None	(1) The subject is aged >= 18 years at signature of the informed consent form. (2) Hospitalization status: outpatient. (3) The subject has a documented diagnosis of type 2 diabetes mellitus for at least 3 months at the screening visit (Day -28). (4) The subject's type 2 diabetes mellitus is managed by metformin monotherapy >= 1000 mg/day plus diet and exercise therapy, and the dosage or dose regi…	(1) The subject has a history of type 1 diabetes mellitus or a secondary form of diabetes. (2) The subject has received insulin within 1 year prior to the screening visit (Day -28), with the exception of insulin therapy during hospitalization or insulin therapy for medical conditions not requiring hospitalization (< 2 weeks' duration). (3) The subject has received an anti-diabetic drug within 8 w…	Reported	Reported	Reported	Not Reported	Reported	Not Reported
4	Phase III, randomized, double-blind, placebo-controlled study to evaluate the efficacy and safety of teneligliptin monotherapy in Chinese patients with type 2 diabetes mellitus inadequately controlled with diet and exercise	Linong Ji	2021b	A multicentre, randomized, double-blind, placebo-controlled, parallel-group, 24-week trial	42 sites in China	Ⅲ	NCT02916706	Mono therapy	Teneligliptin 20 mg qd	Placebo qd	Diet & Exercise	2 weeks	2 weeks	24 weeks	2 weeks	Week 0, 4, 8, 12, 16, 20, 24, 26	125	126	251	52.1 (10.2)	56.0 (10.2)	None	85/40	79/47	164/87	T2DM	2.66 (2.58)	2.86 (3.36)	None	71.51 (12.10)	68.70 (10.94)	None	25.64 (3.43)	25.33 (3.00)	None	7.89 (0.80)	8.04 (0.71)	None	165.2 (32.4)	168.4 (33.4)	None	(1) The subject is aged >= 18 years at signature of the informed consent form. (2) Hospitalization status: outpatient. (3) The subject has had a documented diagnosis of type 2 diabetes mellitus for at least 3 months at the screening visit (Day -28). (4) The subject is undergoing diet and exercise therapy, and diet and exercise regimen has not been changed for at least 8 consecutive weeks at the s…	(1) The subject has a history of type 1 diabetes mellitus or a secondary form of diabetes. (2) The subject has received insulin within 1 year prior to the screening visit (Day -28), with the exception of insulin therapy during hospitalization or insulin therapy for medical conditions not requiring hospitalization (< 2 weeks' duration). (3) The subject has received an anti-diabetic drug within 8 w…	Reported	Reported	Reported	Not Reported	Reported	Not Reported
5	Assessment of safety and efficacy of bromocriptine in comparison with teneligliptin in newly diagnosed type 2 diabetes mellitus	A. Nasrin Nisha	2020	A prospective, randomized, open-label, active-controlled, parallel-group, 12-week trial	1 site in India	N/A	CTRI/2018/05/013591	Mono therapy	Teneligliptin 20 mg qd	Bromocriptine 0.8 mg qd	Diet & Exercise			12 weeks		Week 0, 4, 8, 12	25	25	50	49.32 (7.97)	47.28 (7.38)	None	13/12	12/13	25/25	T2DM	None	None	None	None	None	None	27.1 (3.1)	27.3 (2.5)	None	8.8 (0.8)	8.4 (0.7)	None	182.4 (25.95)	184.32 (29.29)	None	(1) Newly diagnosed type 2 diabetic patients (2) FBS between 140 mg/dl and 240 mg/dl and PPBS between 200 mg/dl and 350 mg/dl (3) Hb1Ac between 7% and 10% (4) Age – 30 to 60 years (5) Gender – Males and Females (6) BMI between 22 and 40 kg/m2	(1) Patients with complications of diabetes mellitus (2) Pregnant and nursing women (3) Patients with known hypersensitivity to Bromocriptine, ergot related drugs or Teneligliptin (4) Patients with migraine headache (5) Patients with the history of significant disorders of Cardio vascular system, Gastro intestinal system, Respiratory system and Central Nervous system	Reported	Not Reported	Reported	Reported	Not Reported	Reported
6	Efficacy and safety of vildagliptin and teneligliptin in patients of type 2 diabetes mellitus inadequately controlled on stable doses of metformin	Nida Rizvi	2020	A randomized, open-label, active-controlled, parallel-group, 24-week trial	1 site in India	N/A	CTRI/2017/02/007766	Add on therapy	Teneligliptin 20 mg qd	Vildagliptin 50 mg bid	Metformin 500 mg bid			24 weeks		Week 0, 6, 12, 18, 24	19	21	40	25~75	25~75	25~75	None	None	None	T2DM	None	None	None	None	None	None	27.75 (3.75)	27.87 (3.07)	None	7.63 (1.12)	7.80 (1.22)	None	131.73 (30.95)	124.28 (46.64)	None	Patients with type 2 DM having inadequate glycemic control on Metformin 500 mg twice daily	Patients on other oral antidiabetic agents and significant systemic illness	Reported	Not Reported	Reported	Reported	Not Reported	Not Reported
7	Teneligliptin versus sitagliptin in Korean patients with type 2 diabetes inadequately controlled with metformin and glimepiride: A randomized, double-blind, non-inferiority trial	Yonghyun Kim	2019	A phase 3, randomized, double-blind, active-controlled, parallel-group, non-inferiority, 24-week trial	25 sites in Korea	Ⅲ	NCT02567994	Add on therapy	Teneligliptin 20 mg qd + Placebo matching Sitagliptin	Sitagliptin 100 mg qd + Placebo matching Teneligliptin	Metformin >=1000mg/d + Glimepiride >=4mg/d + Diet & Exercise		2 weeks	24 weeks		Week 0, 4, 12, 24	103	98	201	60.70 (9.94)	60.41 (8.86)	None	58/45	58/40	116/85	T2DM	13.01 (7.55)	12.70 (6.87)	None	65.73 (10.65)	66.90 (10.22)	None	25.10 (2.88)	25.36 (2.84)	None	8.14 (0.81)	8.08 (0.76)	None	152.13 (32.76)	148.24 (33.74)	None	(1) Patients with T2DM aged >= 19 years at screening (2) HbA1c levels of 7.0% to 11.0% (3) Body mass index (BMI) of 20.0 to 40.0 kg/m2 (4) Fasting plasma glucose (FPG) < 270 mg/dL (5) Patients had been treated with metformin (>= 1000 mg/d) and glimepiride (>= 4 mg/d) for at least 8 weeks prior to screening, and were undergoing diet and exercise therapy	(1) a history of type 1 or secondary diabetes mellitus; (2) treatment with a DPP-4 inhibitor or GLP-1 analogue within 6 months prior to screening, or insulin treatment within 12 weeks prior to screening; (3) taking body weight-loss drugs or having unstable body weight (change >= 5% in the past 6 months); (4) poor nutritional status, weak condition or excessive alcohol intake (>21 units/week), as …	Reported	Reported	Reported	Not Reported	Reported	Reported
8	A ProspectIve, OpeN-Label, Randomized Study Comparing EffIcacy and Safety of Teneligliptin VErsus Sitagliptin in Indian Patients with Inadequately Controlled Type 2 Diabetes Mellitus: INSITES Study	V. Mohan	2019	A prospective, randomized, open-label, active-controlled, parallel-group, 12-week trial	2 sites in India	N/A	None	Add on therapy	Teneligliptin 20 mg qd	Sitagliptin 100 mg qd	Metformin +/- SU	4 weeks		12 weeks		Week 0, 6, 12	38	38	76	48.7 (9.46)	50.2 (9.58)	49.4 (9.49)	16/22	21/17	37/39	T2DM	None	None	None	70.4 (16.14)	66.9 (12.43)	68.7 (14.41)	28.6 (5.20)	26.3 (3.65)	27.5 (4.61)	8.8 (0.76)	8.7 (0.71)	8.7 (0.74)	177.8 (48.7)	170.6 (39.3)	174.2 (44.1)	Male and female patients aged 18-65 years with uncontrolled T2DM (HbA1c >7.5% and <10.0%) who were on a stable dose of metformin alone/metformin plus sulfonylurea for past 4 weeks	(1) Patients with T1DM; (2) history of hypersensitivity to study medication or its ingredients, any insulin use in past 6 weeks; (3) history of administration of any other OADs except for metformin or sulphonylurea in past 4 weeks; (4) history of serious infection/ surgical procedure/severe trauma in past 4 weeks or planned surgery during the study period; (5) history of repeated episodes of hypo…	Reported	Reported	Reported	Reported	Not Reported	Not Reported
9	Efficacy and Safety of Teneligliptin in Indian Patients with Inadequately Controlled Type 2 Diabetes Mellitus: A Randomized, Double-blind Study	Piyush Agarwal	2018	A phase 3, multicentre, randomized, double‑blind, placebo‑controlled, parallel‑group, 16-week, comparative trial	24 sites in India	Ⅲ	None	Mono therapy	Teneligliptin 20 mg qd	Placebo qd	Diet & Exercise	1 week		16 weeks		Week 0, 16	158	79	237	49.6 (8.79)	48.9 (7.84)	49.4 (8.47)	101/57	43/36	144/93	T2DM	None	None	None	67.7 (11.70)	69.2 (12.49)	68.2 (11.96)	26.18 (4.52)	26.70 (4.82)	26.34 (4.62)	7.75	7.74	None	144.2 (38.57)	145.4 (37.94)	None	(1) Patients of either gender between 18 and 65 years of age with T2DM (2) inadequate glycemic control (HbA1c: >7.0% to <=8.5%), despite having followed a diet and exercise plan to control blood glucose levels (3) had not taken any other anti-hyperglycemic agent for at least 8 weeks prior to screening	(1) had T1DM (2) were pregnant/lactating (3) had known hypersensitivity to any components of the formulation (4) had received treatment with insulin within 12 weeks of screening visit (5) had taken any oral anti-hyperglycemic agent 8 weeks prior to screening (6) were treated with systemic corticosteroids (7) had diabetic complications (8) had cardiovascular disease (9) had abnormal results of cre…	Reported	Reported	Reported	Reported	Reported	Not Reported
10	Efficacy and safety of teneligliptin added to canagliflozin monotherapy in Japanese patients with type 2 diabetes mellitus: A multicentre, randomized, double-blind, placebo-controlled, parallel-group comparative study	Takashi Kadowaki	2018	A multicentre, randomized, double-blind, placebo-controlled, parallel-group, 24-week, comparative trial	26 sites in Japan	Ⅲ	NCT02354222	Add on therapy	Teneligliptin 20 mg qd	Placebo qd	Canagliflozin 100mg qd + Diet & Exercise	8 weeks	4 weeks	24 weeks	2 weeks	Week 0, 4, 8, 12, 16, 20, 24, 26	77	77	154	55.9 (8.3)	54.1 (10.2)	None	64/13	58/19	122/32	T2DM	8.15 (5.86)	7.34 (5.34)	None	72.32 (12.08)	73.58 (15.75)	None	25.53 (3.95)	26.50 (4.82)	None	7.98 (0.80)	8.09 (0.85)	None	148.5 (21.2)	151.5 (25.3)	None	(1) Men or women who are 20 - 75 years old (2) HbA1c of >= 7.0% and <10.5% (3) FPG of <=270 mg/dL (4) Patients who are under dietary management and taking therapeutic exercise for diabetes over 8 weeks before run-in period	(1) Patients with type I diabetes, diabetes mellitus resulting from pancreatic disorder, or secondary diabetes (2) Patients with serious diabetic complications (3) Patients with hereditary glucose-galactose malabsorption or primary renal glucosuria (4) Patients with Class III/IV heart failure symptoms according to New York Heart Association (NYHA) functional classification (5) Patients with sever…	Reported	Reported	Reported	Reported	Reported	Not Reported
11	Efficacy and safety of teneligliptin add-on to insulin monotherapy in Japanese patients with type 2 diabetes mellitus: a 16-week, randomized, double-blind, placebo-controlled trial with an open-label period	Takashi Kadowaki	2017	A randomized, double-blind, placebo-controlled, parallel-group, 16-week trial with an open-label period	31 sites in Japan	Ⅳ	NCT02081599	Add on therapy	Teneligliptin 20 mg qd (16+36 weeks)	Placebo qd (16 weeks) + Teneligliptin 20 mg qd (36 weeks)	Insulin 8~40 units/d + Diet & Exerciese	8 weeks	4 weeks	16+36 weeks		Week 0, 2, 4, 8, 12, 16, 20, 24, 28, 32, 36, 40, 44, 48, 52	77	71	148	60.1 (11.3)	57.4 (12.0)	None	59/18	53/18	112/36	T2DM	11.85 (8.14)	12.97 (9.22)	None	67.62 (12.98)	68.61 (13.68)	None	24.87 (3.14)	25.11 (3.66)	None	8.70 (0.81)	8.73 (0.81)	None	163.9 (40.4)	162.8 (45.0)	None	(1) Patients who has been receiving a stable dose and regimen of insulin over 12 weeks before administration of investigational drug (2) Patients who are under dietary management and taking therapeutic exercise for diabetes over 12 weeks before administration of investigational drug (3) Patients whose HbA1c is between 7.5% and 10.5% (4) Patients who were not administered diabetes therapeutic drug…	(1) Patients with type 1 diabetes, diabetes mellitus caused by pancreas impairment, or secondary diabetes (Cushing disease, acromegaly, etc) (2) Patients who are accepting treatments of arrhythmias (3) Patients with serious diabetic complications (4) Patients who are the excessive alcohol addicts (5) Patients with severe hepatic disorder or severe renal disorder. (6) Patients who are pregnant, la…	Reported	Reported	Reported	Reported	Reported	Not Reported
12	The efficacy and safety of teneligliptin added to ongoing metformin monotherapy in patients with type 2 diabetes: a randomized study with open label extension	Andrew Bryson	2016	A multicentre, randomized, double-blind, dose-response controlled, parallel-group, 24-week trial with an open-label period	55 sites in Europe (3 sites in Denmark, 7 sites in Germany, 11 sites in Hungary, 7 sites in Lithuania, 10 sites in Poland, 10 sites in Romania, 7 sites in the United Kingdom)	N/A	None	Add on therapy	Teneligliptin 5,10,20,40 mg qd (24 weeks) + Teneligliptin 20 mg qd (28 weeks)	Placebo qd (24 weeks) + Teneligliptin 20 mg qd (28 weeks)	Metfromin >=1000mg/d + Diet & Exerciese	2 weeks	2 weeks	24+28 weeks		Week 0, 4, 8, 12, 16, 20, 24, 28, 36, 44, 52	5 mg: 87 10 mg: 93 20 mg: 91 40 mg: 88	88	447	5 mg: 58.8 10 mg: 58.5 20 mg: 58.3 40 mg: 58.2	58.9	None	5 mg: 46/41 10 mg: 51/42 20 mg: 56/35 40 mg: 52/36	47/41	252/195	T2DM	5 mg: 4.87 10 mg: 4.93 20 mg: 5.43 40 mg: 5.28	4.96	None	5 mg: 92.78 10 mg: 91.21 20 mg: 94.73 40 mg: 93.34	92.05	None	5 mg: 32.23 10 mg: 32.21 20 mg: 32.98 40 mg: 32.18	31.98	None	5 mg: 7.96 10 mg: 7.78 20 mg: 7.96 40 mg: 7.87	7.88	None	5 mg: 165.02 10 mg: 162.06 20 mg: 163.42 40 mg: 160.83	160.61	None	Patients >= 18 years of age (body mass index [BMI] >= 20.0 and <= 40.0 kg/m2) with a documented diagnosis of type 2 diabetes for at least 6 months, managed with metformin monotherapy plus diet and exercise, as appropriate. All patients were C-peptide positive (>0.5 nmol/L) with HbA1c >= 7.0% and <10.0% and FPG < 270 mg/dL.	Patients with a history of complications of diabetes, respiratory insufficiency, unstable angina, cardiac failure, clinically significant ECG abnormalities, concurrent renal, liver disease, or hypertension.	Reported	Reported	Reported	Not Reported	Not Reported	Not Reported
13	Efficacy and safety of teneligliptin, a novel dipeptidyl peptidase-4 inhibitor, in Korean patients with type 2 diabetes mellitus: a 24-week multicentre, randomized, double-blind, placebo-controlled phase III trial	Sangmo Hong	2016	A phase 3, multicentre, randomized, double-blind, placebo-controlled, parallel-group, 24-week trial	19 sites in Korea	Ⅲ	None	Mono therapy	Teneligliptin 20 mg qd	Placebo qd	Diet & Exercise		2 weeks	24 weeks		Week 0, 4, 8, 12, 16, 20, 24	99	43	142	56.64 (10.07)	57.93 (11.90)	57.03 (10.63)	52/47	28/15	80/62	T2DM	4.59 (3.87)	4.59 (3.94)	4.59 (3.88)	65.81 (11.39)	66.61 (12.15)	None	24.96 (2.51)	25.07 (3.23)	25.00 (2.74)	7.74 (0.61)	7.74 (0.53)	7.74 (0.58)	155.96 (26.14)	162.09 (31.3)	157.82 (27.86)	Patients aged >= 18 years with T2DM inadequately controlled [glycated haemoglobin (HbA1c) >= 7.0% and <10.0%] through diet and exercise for >= 8 weeks, who had not taken an oral antihyperglycemic agent (OHA) for >= 8 weeks	Patients with current or history of significant comorbidities such as cardiovascular, hepatic or renal disease	Reported	Reported	Reported	Not Reported	Reported	Not Reported
14	Efficacy and safety of teneligliptin, a dipeptidyl peptidase-4 inhibitor, combined with metformin in Korean patients with type 2 diabetes mellitus: a 16-week, randomized, double-blind, placebo-controlled phase III trial	M. K. Kim	2015	A phase 3, randomized, double-blind, placebo-controlled, parallel-group, 16-week trial	12 sites in Korea	Ⅲ	NCT01805830	Add on therapy	Teneligliptin 20 mg qd	Placebo qd	Metformin >=1000mg/d		2 weeks	16 weeks		Week 0, 4, 8, 12, 16	136	68	204	55.7 (8.7)	56.4 (9.2)	55.9 (8.9)	75/61	34/34	109/95	T2DM	6.7 (4.8)	8.0 (5.9)	7.1 (5.2)	None	None	None	None	None	None	7.9 (0.7)	7.8 (0.6)	7.8 (0.7)	150.3 (27.6)	150.3 (26.4)	150.3 (27.2)	(1) The subject is aged >= 18 years at signature of the ICF (2) The subject has had a documented diagnosis of Type 2 diabetes for at least 6 months at the screening visit (3) The subject's Type 2 diabetes is managed by metformin monotherapy >= 1000 mg/day, plus diet and exercise, as appropriate, and the dose has been unchanged for at least 56 consecutive days (4) The subject's HbA1c is 7.0%<=HbA1…	(1) The subject is suffering from any disease, including Type 2 diabetes or its complications that, in the opinion of the Investigator, is sufficiently severe to render the subject unfit, or affect the subject's ability, to participate in the study, for example: macroangiopathy with symptoms of coronary heart disease or peripheral arterial obstructive disease; microangiopathy with symptoms of (au…	Reported	Not Reported	Reported	Not Reported	Not Reported	Not Reported
15	Efficacy and safety of teneligliptin added to glimepiride in Japanese patients with type 2 diabetes mellitus: a randomized, double-blind, placebo-controlled study with an open-label, long-term extension	Takashi Kadowaki	2014	A randomized, double-blind, placebo-controlled, parallel-group, 12-week trial with an open-label, long-term period	37 sites in Japan	Ⅲ	NCT00974090 NCT00971243 NCT01026194	Add on therapy	Teneligliptin 20 mg qd (12+40 weeks)	Placebo qd (12 weeks) + Teneligliptin 20 mg qd (40 weeks)	Glimepiride 1~4 mg/d		4 weeks	12+40 weeks	2 weeks	Week 0, 2, 4, 8, 12, 16, 20, 24, 28, 32, 36, 40, 44, 48, 52, 54	96	98	194	58.4 (8.6)	60.3 (7.8)	59.4 (8.2)	62/34	66/32	128/66	T2DM	9.3 (6.7)	8.3 (6.2)	8.8 (6.5)	66.2 (12.1)	65.9 (11.8)	66.0 (11.9)	24.9 (3.6)	24.6 (3.6)	24.7 (3.6)	8.4 (0.8)	8.4 (0.8)	8.4 (0.8)	165.1 (24.5)	163.4 (31.3)	164.2 (28.1)	(1) Patients who are 20 - 75 years old (2) Patients who are under dietary management and taking therapeutic exercise for diabetes over 12 weeks before administration of investigational drug (3) Patients whose HbA1c is between 7.0% and 10.0% (4) Patients who took Sulfonylurea for diabetes over 12 weeks before administration of investigational drug (5) Patients who were not administered diabetes th…	(1) Patients with type 1 diabetes, diabetes mellitus caused by pancreas impairment, or secondary diabetes (Cushing disease, acromegaly, etc) (2) Patients with Class III/IV heart failure symptoms according to NYHA functional classification (3) Patients who are gastrointestinal disorder (diarrhea, vomiting) (4) Patients with serious diabetic complications (5) Patients who are the excessive alcohol …	Reported	Reported	Reported	Reported	Reported	Not Reported
16	Efficacy and safety of teneligliptin in combination with pioglitazone in Japanese patients with type 2 diabetes mellitus	Takashi Kadowaki	2013a	A phase 3, randomized, double-blind, placebo-controlled, parallel-group, 12-week trial with an open-label period	39 sites in Japan	Ⅲ	NCT01026194	Add on therapy	Teneligliptin 20 mg qd (12+40 weeks)	Placebo qd (12 weeks) + Teneligliptin 20 mg qd (40 weeks)	Pioglitazone 15 or 30 mg/d		4 weeks	12+40 weeks	2 weeks	Week 0, 2, 4, 8, 12, 16, 20, 24, 28, 32, 36, 40, 44, 48, 52, 54	103	101	204	59.7 (9.7)	61.1 (8.9)	60.4 (9.3)	68/35	76/25	144/60	T2DM	7.2 (4.8)	7.7 (6.1)	7.4 (5.5)	70.0 (16.6)	67.7 (13.0)	68.8 (14.9)	26.2 (5.2)	25.6 (3.7)	25.9 (4.5)	8.1 (0.9)	7.9 (0.8)	8.0 (0.9)	150.7 (28.1)	145.7 (26.5)	148.2 (27.4)	(1) Patients who are 20 - 75 years old (2) Patients who are under dietary management and taking therapeutic exercise for diabetes over 12 weeks before administration of investigational drug (3) Patients whose HbA1c is between 6.5% and 10.0% (4) Patients who took Thiazolidinedione for diabetes over 16 weeks before administration of investigational drug (5) Patients who were not administered diabet…	(1) Patients with type 1 diabetes, diabetes mellitus caused by pancreas impairment, or secondary diabetes (Cushing disease, acromegaly, etc) (2) Patients who are accepting treatments of arrhythmias (3) Patients with serious diabetic complications (4) Patients who are the excessive alcohol addicts (5) Patients with severe hepatic disorder or severe renal disorder. (6) Patients who are pregnant, la…	Reported	Not Reported	Reported	Reported	Reported	Not Reported
17	Efficacy, safety and dose-response relationship of teneligliptin, a dipeptidyl peptidase-4 inhibitor, in Japanese patients with type 2 diabetes mellitus	Takashi Kadowaki	2013b	A randomized, double-blind, placebo-controlled, parallel-group, 12-week trial	56 sites in Japan	Ⅱ	NCT00628212	Mono therapy	Teneligliptin 10,20,40 mg qd	Placebo qd	Diet & Exercise		4 weeks	12 weeks	2 weeks	Week 0, 2, 4, 8, 12, 14	10 mg: 84 20 mg: 79 40 mg: 81	80	324	10 mg: 57.7 (9.1) 20 mg: 59.2 (9.5) 40 mg: 57.5 (10.4)	58.5 (9.6)	58.2 (9.6)	10 mg: 50/34 20 mg: 59/20 40 mg: 53/28	51/29	213/111	T2DM	10 mg: 6.2 (5.2) 20 mg: 6.3 (6.4) 40 mg: 6.5 (6.1)	5.8 (5.0)	6.2 (5.7)	None	None	None	10 mg: 24.8 (4.2) 20 mg: 24.9 (3.9) 40 mg: 24.1 (3.7)	25.2 (3.9)	24.8 (3.9)	10 mg: 7.9 (0.7) 20 mg: 7.8 (0.7) 40 mg: 7.7 (0.7)	8.0 (0.7)	7.8 (0.7)	10 mg: 148.0 (22.4) 20 mg: 143.0 (26.8) 40 mg: 141.9 (28.3)	150.0 (30.3)	145.7 (27.1)	(1) Patients who are 20 - 75 years old (2) Patients who are under dietary management and taking therapeutic exercise for diabetes over 12 weeks before administration of investigational drug (3) Patients whose HbA1c is 6.5 - 9.5% (4) Patients who were not administered drugs prohibited for concomitant use within 12 weeks before administration of investigational drug	(1) Patients with type 1 diabetes, diabetes mellitus caused by pancreas failure, or secondary diabetes (Cushing disease, acromegaly, etc) (2) Patients with Class III/IV heart failure symptoms according to New York Heart Association (NYHA) functional classification Patients with serious diabetic complications (3) Patients who are habitual excessive alcohol consumption. (4) Patients with severe hep…	Reported	Reported	Reported	Reported	Not Reported	Not Reported
18	Monotherapy Study of MP-513 in Patients With Type 2 Diabetes	ClinicalTrials.gov	2014	A randomized, double-blind, placebo-controlled, parallel-group, 12-week trial	1 site in Japan	Ⅲ	NCT00998881	Mono therapy	Teneligliptin 20 mg qd	Placebo qd	Diet & Exercise			12 weeks		Week 0, 12	99	104	203	58.5 (10.0)	59.2 (10.1)	58.9 (10.0)	68/31	70/34	138/65	T2DM	None	None	None	None	None	None	None	None	None	None	None	None	None	None	None	(1) Patients who are 20 - 75 years old (2) Patients who are under dietary management and taking therapeutic exercise for diabetes over 12 weeks before administration of investigational drug (3) Patients whose HbA1c is between 6.5% - 10.0% (4) Patients who were not administered diabetes therapeutic drugs within 12 weeks before administration of investigational drug	(1) Patients with type 1 diabetes, diabetes mellitus caused by pancreas impairment, or secondary diabetes (Cushing disease, acromegaly, etc) (2) Patients with Class III/IV heart failure symptoms according to New York Heart Association (NYHA) functional classification Patients with serious diabetic complications (3) Patients who are habitual excessive alcohol consumption (4) Patients with severe h…	Reported	Not Reported	Reported	Reported	Not Reported	Not Reported
[truncated: 2 more columns]
